# Supplementary material for: Temporal Orienting of Attention Can Be Preserved in Normal Aging
Source: Psychol Aging. 2016 Jun 13;31(5):442–55. doi: 10.1037/pag0000105 (PMC4976797; doi:10.1037/pag0000105)
Supplement: Supplementary file 1 [file z2m-2989_PAG-2015-0418_SUPPL.zip]

Archive with 1 entries (1 files):
- z2m004162989sb01.docx
